# Supplementary material for: Effect of music therapy on patient experience in gastrointestinal endoscopy: a scoping review
Source: J Can Assoc Gastroenterol. 2025 Dec 22;9(1):4–10. doi: 10.1093/jcag/gwaf034 (PMC12884849; doi:10.1093/jcag/gwaf034)
Supplement: gwaf034_Supplementary_Data [file gwaf034_supplementary_data.zip]

Archive with 5 entries (4 files):
- gwaf034_Supplementary_Data/
- gwaf034_Supplementary_Data/ICMJE Forms.pdf
- gwaf034_Supplementary_Data/S1 Appendix.pdf
- gwaf034_Supplementary_Data/S2 Appendix.docx
- gwaf034_Supplementary_Data/S3 Appendix.docx
